# Supplementary material for: A comparative analysis of important public clinical trial registries, and a proposal for an interim ideal one
Source: PLoS One. 2021 May 11;16(5):e0251191. doi: 10.1371/journal.pone.0251191 (PMC8112656; doi:10.1371/journal.pone.0251191)
Supplement: S1 Table — The 14 features analyzed in this study map to the following nine sections of ISCTR: (i) Content, (ii) Quality and Validity, (iii) Accessibility, (iv) Unambiguous Identification, (v) Technical Capacity, (vi) Administration and Governance, (vii) The 24-field TRDS, (viii) Partner Registries, and (ix) Data Interchange Standards. (XLSX) [file pone.0251191.s001.xlsx]

## Sheet: Mapping of 17 features to nine 
S1 Table. Mapping to ISCTR. The 17 features analyzed in this study map to the following nine sections of ISCTR: (i) Content, (ii) Quality and Validity, (iii) Accessibility, (iv) Unambiguous Identification, (v) Technical Capacity, (vi) Administration and Governance, (vii) The 24-field TRDS, (viii) Partner Registries, and (ix) Data Interchange Standards.
	Features analyzed	ISCTR section
	1. Accessibility section
	1.1 Whether the registry is up	Accessibility
	1.2 Time taken to obtain the results of a search	Accessibility
	1.3 Total number of trials in the registry	Accessibility
	1.4 Existence of a basic search function	Accessibility
	1.5 Advanced search function – TRDS fields	Accessibility
	1.6 Advanced search function – Extra fields	Accessibility
	1.7 Data download options	Accessibility
	2. Content or TRDS sections
	2.1 Brief view – TRDS fields *	TRDS
	2.2 Brief view – Extra fields	Content
	2.3 Detailed view– TRDS fields *	TRDS
	2.4 Detailed view – Extra fields	Content
	2.5 Is the PI name compulsory?	TRDS
	2.6 Reason for the termination of a trial	Content
	2.7 Audit trail	Content Quality and Validity
	3. Other sections
	3.1 Health condition	Data interchange standards
	3.2 SSL certificate	Technical capacity
	3.3 Documentation	Quality and Validity
	* One of the TRDS fields, Secondary Identifying Numbers, maps to Unambiguous Identification as well.
