# Supplementary material for: A comparative analysis of important public clinical trial registries, and a proposal for an interim ideal one
Source: PLoS One. 2021 May 11;16(5):e0251191. doi: 10.1371/journal.pone.0251191 (PMC8112656; doi:10.1371/journal.pone.0251191)
Supplement: S2 Table — (a) Total number of trials in the registry, (b) Existence of a basic search function, (c and d) Advanced search function–TRDS fields and Extra fields, and (e) Data download options. (XLSX) [file pone.0251191.s002.xlsx]

## Sheet: Cover note
S2 Table. Data on six aspects of each registry: (a) Total number of trials in the registry, (b) Existence of a basic search function, (c and d) Advanced search function – TRDS fields and Extra fields, and (e) Data download options

## Sheet: (a) Total number of trials
(a) Total number of trials in the registry
Registry	Where total number is obtained from
ANZCTR	In the advanced search field, search for all the trials registered with ANZCTR, and the number will be visible at the top of the search results page.
ChiCTR	Click the Trial Search button. The number of registered studies is displayed above the list of trials of the search results page.
CRIS	The number of registered studies is displayed on the home page.
CTG	The number of registered studies is displayed on the home page.
CTRI	Do a Trial Search, using keyword CTRI. The number of registered studies is displayed on the search results page.
DRKS	Click the Search Trials field, and then the Simple Search, without specifying any keyword. The number of registered studies is displayed at the top of the search results page.
EU-CTR	The number of registered studies is displayed on the home page.
IRCT	The number of registered studies is displayed on the home page.
ISRCTN	Click ‘View All Studies’. The number of registered studies is displayed on the search results page.
JPRN	On the home page, do a search without specifying any keyword. The number of registered studies is displayed on the search results page.
LBCTR	The number is displayed on the home page. However this number is discrepant from the one obtained after doing a search without entering any keyword. The latter number is stated at the bottom of the search results page.
NTR	Click the ‘Find a trial’ field, without specifying any keyword. The number of registered studies is displayed on the search results page.
PACTR	Click on ‘Search Trial’. Then enter ‘%%%’ in Basic Search. The number of registered studies is displayed on the results page.
ReBEC	The number of registered trials is listed on the home page.
REPEC	Click on 'Clinical trial search’. ‘Total registrations’ at the top of the search results table is the total number of registered studies.
RPCEC	Click on Advanced search for trials. Calculate the number of trials displayed per page multiplied by the number of pages (while checking the last page for the number of trials listed there).
SLCTR	Click the tab Trials. Calculate the number of trials displayed per page multiplied by the number of pages (while checking the last page for the number of trials listed there).
TCTR	On the home page, click ‘Trial search’. Enter ‘TCTR’ in the basic search. The total number of registered studies is displayed at the top of the search results page.

## Sheet: (b-d) Search functions
(b) Existence of a basic search function
Fields that can be searched	ANZCTR	ChiCTR	CRIS	CTG	CTRI	DRKS	EU-CTR	IRCT	ISRCTN	JPRN	LBCTR	NTR	PACTR	ReBEC	REPEC	RPCEC	SLCTR	TCTR	TOTAL
Existence of a basic search function
	1		1	1	1	1	1	1	1	1		1	1	1	1	1		1	15
(c) Advanced search function – TRDS fields
Advanced search function – TRDS fields
Primary Registry and Trial Identifying Number		1	1	1		1		1			1		1						7
Date of Registration in Primary Registry	1		1			1		1	1				1			1		1	8
Secondary Identifying Numbers		1									1								2
Source(s) of Monetary or Material Support	1	1	1	1					1				1						6
Primary Sponsor	1	1	1	1	1			1	1		1		1			1		1	11
Secondary Sponsor(s)		1		1															2
Contact for Public Queries								1											1
Contact for Scientific Queries																			0
Public Title		1		1	1			1	1		1						1	1	8
Scientific Title		1	1		1			1			1						1		6
Countries of Recruitment	1	1		1		1	1		1				1	1		1			9
Health Condition(s) or Problem(s) Studied	1	1	1	1	1	1	1	1	1		1		1		1			1	13
Intervention(s)	1	1	1	1	1			1	1				1						8
Key Inclusion and Exclusion Criteria	1	1	1	1		1	1	1	1		1		1	1				1	12
Study Type	1	1	1	1	1	1	1	1	1		1		1	1		1		1	14
Date of First Enrollment	1	1		1			1	1	1				1						7
Sample Size								1											1
Recruitment Status	1	1	1	1	1	1	1	1	1		1		1	1		1		1	14
Primary Outcome(s)			1	1	1	1		1	1										6
Key Secondary Outcomes			1		1			1											3
Ethics Review	1	1			1			1					1						5
Completion date		1		1			1	1	1										5
Summary Results		1	1	1															3
IPD sharing statement			1																1
Total number of TRDS fields	11	17	14	15	10	8	7	17	13	0	9	0	12	4	1	5	2	7
(d) Advanced search function – Extra fields
Advanced search function – Extra fields
Extra field	Registry (All/ANZCTR/ ClinicalTrials.gov)	Sign the informed consent	Multinational study	Results Submitted	Name of Principal Investigator	Investigator Sponsored/Initiated Trial (IST/IIT)	IMP with orphan designation in the indication	Expected recruitment end date	Trial Status				Country of Principal Investigator	Institution type	Year
		Registration Status	Healthcare Benefit Approval Status	First Posted	Site/s of study	Locations of Recruitment	Orphan Designation Number	Actual recruitment end date	Date applied				Name of Principal Investigator		Status (ie authorized or not authorized)
		Subject ID	Study Site	Results First Posted	State	Address	Results Status	Summary	Last edited
		Applicant	Principal Investigator	Last Update Posted	District	Last update		Recruitment centers	Fundref id
		Study leader	Last Updated Date	Status (Expanded Access)		Urological studies			GRID ID
		Year	Recently Registered	See Studies on Map Search for trials based on the locations of recruitment.		AUO studies
			Recently Updated			Studies concerning eye diseases conducted in Freiburg
						Studies concerning diseases of ear nose throat
						Studies of the German Consortium for Cancer Research (DKTK)
Total number of extra search fields	1	6	7	6	4	9	3	4	5	0	0	0	2	1	2	0	0	0

## Sheet: (e) Data download options
(e) Data download options
	Data download options*		File types
Registry Name	Available	Number of records at a time	CSV	EXCEL	HTML	PDF	TSV	TXT	Word	XML	TOTAL	Comments
ANZCTR	Yes	(i) All search results; (ii) Multiple records; (iii) Individual	0	1	0	0	0	0	0	1	2	Crawlable version available at http://www.anzctr.org.au/crawl.aspx Excel download option is available only for those trials that have been registered with ANZCTR (Clinical trials registered with CTG, with recruitment sites in Australia and New Zealand are also displayed on ANZCTR. However no excel download option is available for these trials.) Summaries of selected trials are available in XML fo…
ChiCTR	Yes	Individual	0	0	1	0	0	0	0	1	2
CRIS	Yes	All search results; Multiples	0	0	0	0	0	0	0	1	1	Select the files needed by choosing ‘Select display item’. Then each file can be selected.
CTG	Yes	All search results (max of top 100 for PDF, and 10,000 for the remaining file types); Multiples; Individual	1	0	0	1	1	1	0	1	5	Option to download all trials in the database using API (https://clinicaltrials.gov/api/gui) or as XML in zip file (https://clinicaltrials.gov/AllPublicXML.zip). All data is available as a PostgreSQL database (AACT) which can be accessed online or downloaded.
CTRI **	Yes	Individual	0	0	1	1	0	0	0	0	2	The PDF option works for some, but not all, records.
DRKS **	Yes	All search results (up to 1000 trials); Multiples (10, 20, 30, 40, 50, 1000); Individual	1	0	1	1	0	0	0	1	4	Downloadable as a ZIP archive. PDF and HTML options do not work (as of 7 Oct 2019). CSV download is not easily readable because the delimiter used is a semicolon. Therefore there is a need for specific import options to be set.
EU-CTR	Yes	Multiples (up to 20); Individual	0	0	0	0	0	1	0	0	1	20 trials displayed on a page; Option to download either detailed information or summary.
IRCT	Yes	Individual	0	0	0	1	0	1	0	1	3	None of the options cited as being possible for batch download of search results are available for download.
ISRCTN	Yes	All search results	1	0	0	0	0	0	0	1	2	ISRCTN provides an option to download all search results in XML format, using their API for which one needs to contact the ISRCTN editorial team.
JPRN	UMIN:Yes; JMAACT:Yes; JAAPIC: No	JMAACT: Individual; UMIN: All;	1	0	0	0	0	0	0	1	2
LBCTR	Yes	Individual	0	0	0	1	0	0	0	0	1	The site says “summary only”, but the downloaded pdf contains all information
NTR	No		0	0	0	0	0	0	0	0	0	An API is coming soon. Cannot save record even as an HTML file.
PACTR	Yes	All search results; Multiples; Individual	0	0	0	1	0	0	1	1	3
ReBEC	Yes	Multiples; Individual	0	0	0	0	0	0	0	1	1	Only 10 at a time; Open Trials format
REPEC	Yes	Individual	0	0	0	1	0	0	0	0	1	There is an option provided to export all results (summary or full details) as XML, but it is slow.
RPCEC	Yes	Individual	0	0	1	0	0	0	0	0	1
SLCTR	No		0	0	0	0	0	0	0	0	0
TCTR	Yes	All search results; Individual	0	0	0	0	0	0	0	1	1
		TOTAL	4	1	4	7	1	3	1	11
* Except in the case of NTR, one can download a given record as an html file from any registry, whether or not this is a stated download option.
** Although we noted three cases where a stated option does not work reliably, or at all, we have not imposed a penalty for this since we have not done a thorough analysis of this issue for all registries. Also, although we captured information on how many trials’ results can be downloaded at a time, we did not score this aspect.
