# Supplementary material for: A comparative analysis of important public clinical trial registries, and a proposal for an interim ideal one
Source: PLoS One. 2021 May 11;16(5):e0251191. doi: 10.1371/journal.pone.0251191 (PMC8112656; doi:10.1371/journal.pone.0251191)
Supplement: S3 Table — The presence or absence of the field is indicated by a 1 or 0, respectively. The number of the sample trial used for each registry is also provided. (XLS) [file pone.0251191.s003.xls]

## Sheet: Cover note
S3 Table. The list of the TRDS fields that are present in the Brief view and the Detailed view. The presence or absence of the field is indicated by a 1 or 0, respectively. The number of the sample trial used for each registry is also provided.

## Sheet: Brief view - TRDS
The list of the TRDS fields that are present in the Brief view
WHO TRDS	ANZCTR	ChiCTR	CRIS	CTG	CTRI	DRKS	EU-CTR	IRCT	ISRCTN	JPRN	LBCTR	NTR	PACTR	ReBEC	REPEC	RPCEC	SLCTR	TCTR	Count	%
1 – Primary Registry and Trial Identifying Number	1	1	1	1	1	1	1	1	1	0	1	1	1	1	1	0	1	1	16	88.8889
2 - Date of Registration in Primary Registry	1	1	1	1	0	1	0	0	1	1	0	0	1	1	0	1	0	1	11	61.1111
3 - Secondary Identifying Numbers	0	0	1	1	0	0	1	0	0	0	1	1	0	0	0	0	0	1	6	33.3333
4 - Source(s) of Monetary or Material Support	0	0	1	1	0	0	0	0	0	0	0	0	0	0	0	0	0	0	2	11.1111
5 - Primary Sponsor	1	1	1	1	0	1	1	0	0	1	0	0	1	0	0	1	0	1	10	55.5556
6 - Secondary Sponsor(s)	0	0	0	1	0	0	0	0	0	0	0	0	0	0	0	0	0	0	1	5.55556
7 - Contact for Public Queries	1	0	0	0	0	0	0	0	0	0	0	0	1	0	0	0	0	0	2	11.1111
8 - Contact for Scientific Queries	0	0	0	0	0	0	0	0	0	0	0	0	1	0	0	0	0	0	1	5.55556
9 - Public Title	0	1	1	1	1	0	0	1	1	0	1	1	1	1	0	1	1	1	13	72.2222
10 - Scientific Title	1	0	1	1	0	1	1	0	0	1	1	0	1	0	1	0	0	0	9	50
11 - Countries of Recruitment	1	0	0	1	1	0	1	0	0	0	0	0	1	0	0	0	0	0	5	27.7778
12 - Health Condition(s) or Problem(s) Studied	1	0	1	1	1	0	1	0	0	1	0	0	1	0	0	0	0	1	8	44.4444
13 - Intervention(s)	0	0	1	1	1	0	0	1	0	0	0	0	0	0	0	0	0	1	5	27.7778
14 - Key Inclusion and Exclusion Criteria	1	0	1	1	0	0	1	1	0	0	0	0	1	0	0	0	0	1	7	38.8889
15 - Study Type	0	1	1	1	1	0	0	1	0	0	1	0	1	0	0	0	0	1	8	44.4444
16 - Date of First Enrollment	1	0	1	1	0	0	1	0	0	0	0	0	1	0	0	0	0	1	6	33.3333
17 - Sample Size	0	0	0	1	0	0	0	1	0	0	0	0	0	0	0	0	0	1	3	16.6667
18 - Recruitment Status	1	0	1	1	1	1	0	0	0	1	1	0	1	1	1	0	0	1	11	61.1111
19 - Primary Outcome(s)	0	0	1	1	0	0	0	1	0	0	0	0	0	0	0	0	0	0	3	16.6667
20 - Key Secondary Outcomes	0	0	0	1	0	0	0	1	0	0	0	0	0	0	0	0	0	0	2	11.1111
21 - Ethics Review	1	0	0	0	0	0	0	0	0	0	0	0	1	0	0	0	0	0	2	11.1111
22 - Completion date	0	0	1	1	0	0	0	0	0	0	0	0	0	0	0	0	0	1	3	16.6667
23 - Summary Results	0	0	0	1	0	0	1	0	0	0	0	0	0	0	1	0	0	0	3	16.6667
24 - IPD sharing statement	0	0	0	0	0	0	0	0	0	0	0	0	0	0	0	0	0	0	0	0
Count	11	5	15	20	7	5	9	8	3	5	6	3	14	4	4	3	2	13
Percentage	45.8333	20.8333	62.5	83.3333	29.1667	20.8333	37.5	33.3333	12.5	20.8333	25	12.5	58.3333	16.6667	16.6667	12.5	8.33333	54.1667
	The percentage of TRDS fields visible in the Brief View, arranged in ascending order:
	SLCTR	ISRCTN	NTR	RPCEC	ReBEC	REPEC	ChiCTR	DRKS	JPRN	LBCTR	CTRI	IRCT	EU-CTR	ANZCTR	TCTR	PACTR	CRIS	CTG
	8	13	13	13	17	17	21	21	21	25	29	33	38	46	54	58	63	83
	Range of percentage of TRDS fields:
	8 – 83%

## Sheet: Detailed view - TRDS
The list of the TRDS fields that are present in the Detailed view
WHO TRDS	ANZCTR	ChiCTR	CRIS	CTG	CTRI	DRKS	EU-CTR	IRCT	ISRCTN	JPRN	LBCTR	NTR	PACTR	ReBEC	REPEC	RPCEC	SLCTR	TCTR	Count	%
1 - Primary Registry and Trial Identifying Number	1	1	1	1	1	1	1	1	1	1	1	1	1	1	1	1	1	1	18	100
2 - Date of Registration in Primary Registry	1	1	1	1	1	1	1	1	1	1	1	1	1	1	1	1	1	1	18	100
3 - Secondary Identifying Numbers	1	1	1	1	1	1	1	1	1	1	1	1	1	1	1	1	1	1	18	100
4 - Source(s) of Monetary or Material Support	1	1	1	1	1	1	1	1	1	1	1	1	1	1	1	1	1	1	18	100
5 - Primary Sponsor	1	1	1	1	1	1	1	1	1	1	1	1	1	1	1	1	1	1	18	100
6 - Secondary Sponsor(s)	1	1	1	1	1	0	1	1	1	1	1	1	1	1	1	1	1	1	17	94.4444
7 - Contact for Public Queries	1	1	1	1	1	1	1	1	1	1	1	1	1	1	1	1	1	1	18	100
8 - Contact for Scientific Queries	1	1	1	1	1	1	1	1	1	1	1	1	1	1	1	1	1	1	18	100
9 - Public Title	1	1	1	1	1	0	1	1	1	1	1	1	1	1	1	1	1	1	17	94.4444
10 - Scientific Title	1	1	1	1	1	1	1	1	1	1	1	1	1	1	1	1	1	1	18	100
11 - Countries of Recruitment	1	1	0	1	1	1	1	0	1	1	1	1	1	1	1	1	1	1	16	88.8889
12 - Health Condition(s) or Problem(s) Studied	1	1	1	1	1	1	1	1	1	1	1	1	1	1	1	1	1	1	18	100
13 - Intervention(s)	1	1	1	1	1	1	1	1	1	1	1	1	1	1	1	1	1	1	18	100
14 - Key Inclusion and Exclusion Criteria	1	1	1	1	1	1	1	1	1	1	1	1	1	1	1	1	1	1	18	100
15 - Study Type	1	1	1	1	1	1	1	1	1	1	1	1	1	1	1	1	1	1	18	100
16 - Date of First Enrollment	1	1	1	1	1	1	0	1	1	1	1	1	1	1	1	1	1	1	17	94.4444
17 - Sample Size	1	1	1	1	1	1	1	1	1	1	1	1	1	1	1	1	1	1	18	100
18 - Recruitment Status	1	1	1	1	1	1	1	1	1	1	1	1	1	1	1	1	1	1	18	100
19 - Primary Outcome(s)	1	1	1	1	1	1	1	1	1	1	1	1	1	1	1	1	1	1	18	100
20 - Key Secondary Outcomes	1	1	1	1	1	1	1	1	1	1	1	1	1	1	1	1	1	1	18	100
21 - Ethics Review	1	1	1	1	1	1	1	1	1	1	1	0	1	0	1	1	1	1	16	88.8889
22 - Completion date	1	1	1	1	1	1	1	1	1	1	1	1	1	0	1	0	1	1	16	88.8889
23 - Summary Results	1	1	1	1	1	1	1	0	1	1	1	1	1	0	0	0	1	1	14	77.7778
24 - IPD sharing statement	1	1	1	1	0	1	0	1	1	1	1	1	1	0	1	0	1	0	13	72.2222
Count	24	24	23	24	23	22	22	22	24	24	24	23	24	20	23	21	24	23	414
Percentage	100	100	95.8333	100	95.8333	91.6667	91.6667	91.6667	100	100	100	95.8333	100	83.3333	95.8333	87.5	100	95.8333
	The percentage of TRDS fields visible in the Detailed View, arranged in ascending order:
	ReBEC	RPCEC	DRKS	EU-CTR	IRCT	CRIS	CTRI	NTR	REPEC	TCTR	ANZCTR	ChiCTR	CTG	ISRCTN	JPRN	LBCTR	PACTR	SLCTR
	83	88	92	92	92	96	96	96	96	96	100	100	100	100	100	100	100	100
	Range of percentage of TRDS fields:
	83 – 100%

## Sheet: Number of sample trial for each
Per registry, the sample trial used to assess the Brief View and Detailed View
Acronym of registry	Sample trial
ANZCTR	ACTRN12619000831189, accessed on 3 April 2020.
ChiCTR	ChiCTR1900025910, accessed on 3 April 2020.
CriS	KCT0003466, accessed on 03 April 2020.
CTG	NCT03923933, accessed on 3 April 2020.
CTRI	CTRI/2019/09/021184, accessed on 3 April 2020.
DRKS	DRKS00019011, accessed on 02 April 2020.
Eu-CTR	2019-001314-41, accessed on 4 April 2020.
IRCT	IRCT20100223003408N5, accessed on 2 April 2020.
ISRCTN	ISRCTN11133689, accessed on 2 April 2020.
JPRN	UMIN000037677, accessed on 2 April 2020.
LBCTR	LBCTR2019010184, accessed on 2 April 2020.
NTR	NL7919, accessed on 2 April 2020.
PACTR	PACTR201905538846394, accessed on 2 April 2020.
ReBEC	RBR-8dxp8m, accessed on 2 April 2020.
REPEC	PER-013-19, accessed on 2 April 2020.
RPCEC	RPCEC00000297, accessed on 2 April 2020.
SLCTR	SLCTR/2019/021, accessed on 2 April 2020.
	There is no Brief view for an individual trial. However if one does a search using either the Public title or Scientific title options, then one sees a list of trials with particular fields, which we have captured.
TCTR	TCTR20190712003, accessed on 2 April 2020.
