# Supplementary material for: A comparative analysis of important public clinical trial registries, and a proposal for an interim ideal one
Source: PLoS One. 2021 May 11;16(5):e0251191. doi: 10.1371/journal.pone.0251191 (PMC8112656; doi:10.1371/journal.pone.0251191)
Supplement: S4 Table — (XLSX) [file pone.0251191.s004.xlsx]

## Sheet: Cover note
S4 Table. For each registry, a listing of the Extra fields in the Brief and Detailed views.
The Extra fields fell into the following categories:
Dates:
(a) Date last updated or verified
(b) Date of Trial submission or registration in other agencies
(c) Other trial related dates and durations
Study Site related information
Brief Summary
Details of registration: Whether prospective or retrospective
Regulatory and other approvals
Additional files
Person or organization responsible for registering or updating the trial record
Principal Investigator or Co-investigator
Trial website information
Hypothesis or other description of study
Reason for trial termination
Overall status of trial (terms explained in rows 70-76)
Outcomes, or outcome-related time points
Samples or Biospecimen collection
Authorization details of the Investigational Medical Product (IMP)
Miscellaneous

## Sheet: Brief view
S4a Table. For each registry, a listing of the Extra fields in the Brief view.
Section Registry	ANZCTR	ChiCTR	CRIS	CTG	CTRI	DRKS	EU-CTR	IRCT	ISRCTN	JPRN	LBCTR	NTR	PACTR	ReBEC	REPEC	RPCEC	SLCTR	TCTR	Number of registries providing this information
Last Date Updated	Last updated		Last Update Date	Last Update posted		Last update					Last updated		Last Updated On					Last Updated Date	7
Brief Summary or Description	Brief summary					Description							Brief summary						3
Prospectively or retrospectively registered status	Prospectively or retrospectively registered		Registration Timing (Retrospective/Prospective) Retrospective trials (indicated by a flag)														Retrospective trial 2		3
Overall trial status									Overall trial status								Trial completed 2		2
Others		Historical versions		Results First Posted		Score1	Trial protocol (This links to the detailed view of one or more country- specific versions of the trial)	Similar Trials		Sub registry within JPRN [present as a boxed item within Title of the study]			Contact details and further information: Principal Investigator			State (Whether it is registered, or whether the registration is outdated.)	Protocol changed 2		9
								Settings									Progress reports not updated 2
								Control group									Duplicate Registration 2
Total number of fields per registry	3	1	2	2	0	3	1	3	1	1	1	0	3	0	0	1	5	1
Notes:
1 The registry calculates the match between a search term and the title, and lists a score. A perfect match would have a score of 1. 2 The 5 tags in the SLCTR Brief View were: (i) Retrospective trial (blue tag), (ii) Trial completed (green tag), (iii) Protocol changed (red tag), (iv) Progress reports not updated (pink tag) and (v) Duplicate Registration (grey tag).

## Sheet: Detailed view
S4b Table. For each registry, a listing of the Extra fields in the Detailed views.
	ANZCTR	ChiCTR	CRIS	CTG	CTRI	DRKS	EU-CTR	IRCT	ISRCTN	JPRN	LBCTR	NTR	PACTR	ReBEC	REPEC	RPCEC	SLCTR	TCTR	No. of registries providing this information	%
Dates																			16	88.8889
(a) Date last updated or verified
	Date last updated	Date of Last Refreshed on	Last Updated Date	Last Update Posted	Last Modified On			Last update	Last edited					Last Update	Most recent Clinical Trial Update	Record Verification Date	The date of last modification	Last Updated Date	12	66.6667
				Last verified
(b) Date of Trial submission or registration in other agencies
	Date submitted		First Submitted Date	First Submitted Date First posted Date		Date of registration in Partner Registry or other Primary Registry			Date applied		Date of registration in national regulatory agency								6	33.3333
(c) Other trial related dates and durations
				Results First Submitted Date Results First Posted Date	Estimated Duration of Trial (Years; Months; Days)		Initial estimate of the duration of the trial (In the Member State concerned years; In the Member State concerned months; In the Member State concerned days; In all countries concerned by the trial years; In all countries concerned by the trial months; In all countries concerned by the trial days)	Expected recruitment end date Actual recruitment end date	Overall trial start date			Time points (timeline for different parts of the trial)		Planned date of last enrollment	Clinical Trial Total Duration	Next update date			9	50
									Recruitment end date
Study Site related information
	Recruiting in Australia (Recruitment sites) Recruitment states Recruitment hospitals Recruitment postcode(s) Outside Australia (Recruitment sites)	Countries of recruitment and research settings (Province; City; Institution hospital; Level of the institution)	Study Site	Central contact person Central contact backup Overall study officials Facility Information Individual Site Status Facility contact Facility contact backup Investigators (at the facility location)	Sites of Study (No of Sites; Name of Principal Investigator; Name of Site; Site Address; Phone; Fax; Email)	Monocenter/Multicenter trial (recruitment)	The trial involves single site in the Member State concerned; The trial involves multiple sites in the Member State concerned; Number of sites anticipated in Member State concerned; The trial involves multiple Member States; (Number of sites anticipated in the EEA) Trial involving sites outside the EEA (Trial being conducted both within and outside the EEA Trial being conducted completely outside…	Recruitment center [n] (Name of recruitment center; Full name of responsible person; Street address; City; Province; Postal code; Phone; Email)	Trial participating centre [n]		Centers/Hospitals Involved in the Study Center/Hospital name Name of principles investigator Principles investigator speciality Ethical approval	Multicenter	Name of recruitment centre, Street address, City, Postal code	Contact(s) for Site queries (Full Name; Address; City; Zip Code; Telephone; E-mail; Affiliation)	Research site where the clinical trial will be conducted [n] (Research Institution; RCI; Research site, Observations)	Clinical sites		Facility [n]; Recruitment status; Facility contact; Facility contact backup; Investigator name; Role	16	88.8889
						Locations of Recruitment			Trial setting
						National/ International (recruitment)
Brief Summary
	Brief summary		Study Summary Lay Summary	Brief Summary	Brief summary	Brief Summary in Lay Language			Plain English Summary Background and study aims Who can participate? What does the study involve? What are the possible benefits and risks of participating? Where is the study run from? When is study starting and how long is it expected to run for? Who is funding the study? Who is the main contact?		Brief summary of the study: Arabic	Summary	Brief summary describing the background and objectives of the trial					Brief Summary	10	55.5556
						Brief Summary in Scientific Language					Brief summary of the study: English
Details of registration: Whether prospective or retrospective1
	Type of registration	Registration Status	(a flag in the search results page)		Retrospective registration	(displayed in a box at the top of the trial)		Registration timing	Prospective/Retrospective		Type of registration Type of registration: Justify		(displayed as part of Trial status)				(a flag in the search results page)		10	55.5556
Regulatory and other approvals
			MFDS Regulated Study	Studies a US FDA- regulated Drug Product Studies a US FDA Regulated Device Product Device product not approved or cleared by US FDA Post Prior to U.S. FDA Approval or Clearance Pediatric Postmarket Surveillance of a Device Product Investigational New Drug Application (IND)/Investigational Device Exemption (IDE) Information U.S. Food and Drug Administration IND or IDE FDA Center IND/IDE Number IND…	Regulatory Clearance Status from DCGI: Status		National Competent Authority				Trial already registered with the MoPH				Authorization Status Authorized Type and Number of Authorization Document Summary Evaluation report Authorization Document Date (dd/mm/aaaa)	Authorization for beginning Regulatory instance to authorize the initiation of the study Regulatory instance Reference number Date of notification Authorization date Regulatory authority to notify the study	Regulatory approvals		8	44.4444
							EMA Decision number of Paediatric Investigation Plan				Study registered at the country of origin
							Committee Decision Third Country in which the trial was first authorised: First Authorised Third Country
Additional files
	Linked study record		IND/IDE Protocol	Links (relevant to the protocol ), URL, Description					Additional files		Additional data URL						Study protocol available Protocol version and date Protocol URL		6	33.3333
	Public notes								Patient information sheet								Progress Reports ( a different tab on the trial page)
	Private notes
	Attachments
Person or organization responsible for registering or updating the trial record
		Applicant Applicant telephone Applicant Fax Applicant E-mail Applicant website (voluntary supply) Applicant address Applicant postcode Applicant insititution	Contact Person for Updating Information (Name; Title; Telephone; Affiliation; Address)	Information provided by (Responsible Party) Responsible Party Contact Information Investigator information (Name, official title, affiliation) (This field is under Responsible Party)				Registrant information (Name; Name of organization / entity; Country; Phone; Email address)							ORGANIZATION/ APPLICANTE INSTITUTION Name of Organization/Institution Type of Organization/Institution Legal Domicile District Province Department Single Taxpayer No Telephone Fax			Responsible party	6	33.3333
								Person responsible for updating data Contact (Name of organization/entity; Full name of responsible person; Position; Latest degree; Other areas of specialty/work; Street address; City; Province; Postal Code; Phone; Email)
Principal Investigator or Co-investigator
	Principal investigator (Name; Address; Country; Phone; Fax; Email)			Investigators Principal Investigator	Details of Principal Investigator or overall Trial Coordinator (multi-center study) (Name; Designation; Affiliation; Address; Phone; Fax; Email)								CONTACT PEOPLE Role**, Name, Email, Phone, Street address, City, Postal code, Country, Position/Affiliation		Principal Investigator [n] (Full name)	Principal investigator (First Name; Middle Name; Last Name; Medical Specialty; Affiliation; Postal Address; City; Country; Zip Code; Telephone; Email address)			6	33.3333
															Co-Investigator
Trial website information
	Trial website (blank)					URL of the Trial (blank)			Trial website (same link as on)			URL (blank)						Add new URL, Description (this may be trial related, or other informational links such as government etc.)	5	27.7778
Hypothesis or other description of study
				Detailed Description					Study hypothesis			Hypothesis					What is the research question being addressed?	Detailed Description	5	27.7778
																	Brief title
Reason for trial termination
	Reasons for early stopping/withdrawal (for trials withdrawn or stopped early)			Why study stopped					Reason abandoned (if study stopped)									Why study stopped	4	22.2222
Overall status of trial (terms explained in rows 70-76)
			Status				Trial status				Current status		Trial Status						4	22.2222
Outcomes, or outcome-related time points
				Original Other Pre-specified Measures (Title, description, time frame)											Subjects follow up time				2	11.1111
				Current Other Pre-specified Outcome Measures											Subjects' treatment time
Samples or Biospecimen collection
		Collecting sample(s) from participants (Sample Name; Tissue; Fate of sample; Note)									Biospecimen description								2	11.1111
											Biospecimen retention
Authorization details of the Investigational Medical Product (IMP)
							IMP [n] (Status of the IMP to be used in the clinical trial; IMP to be used in the trial has a marketing authorization; Name of the Marketing Authorization holder; Country which granted the Marketing Authorization; The IMP has been designated in this indication as an orphan drug in the Community; Orphan drug designation number)				IMP has market authorization IMP has market authorization: Specify the countries Name of IMP Year of authorization Month of authorization Type of IMP Type of IMP: Specify Pharmaceutical class Therapeutic indication Therapeutic benefit								2	11.1111
Miscellaneous
	Data analysis (for trials stopped early)		Healthcare Benefit Approval Status	Additional relevant MeSH terms	Post Graduate Thesis	Investigator Sponsored/ Initiated Trial (IST/IIT)	Trial is part of a Paediatric Investigation Plan	Update count2						Additional links3	Approved Procedures Type of Procedure Type and Number of Resolution/ Official Letter Date of Resolution/ Official Letter Validity Date (From; To) Annulation	Link to the Spanish version		Primary Registry Site4
				Keywords provided			Plans for treatment or care after the subject has ended the participation in the trial (if it is different from the expected normal treatment of that condition)	Reason for update							Insurance Policy due date			Central contact Central contact backup
				PRS Account			Clinical Trial Type5								Executing Company / Institution / Responsibilities
							Investigator Networks to be involved in the Trial (Name of Organization; Network Country)
** One of the choices is PI
1 Information for this field is displayed in a variety of ways on the trial website.
2 Number of times record updated
3 Download options
4 The registry in which the trial was first registered
5 EEA-CTA or outside EEA
Please note: The audit trail has been evaluated separately, in more detail, so is not included here.
	Overall status of trial (a footnote of rows 45–46)
	In these cells, the term ‘status’ refers to something other than (or in addition to) the terms used in Recruitment status, which is captured in the TRDS file
		CRIS	EU - CTR	LBCTR	PACTR
	What is the term used?	Status	Trial Status	current status	Trial Status
	Explamnation/ Definition of the term		Not Authorised	Could not find documentation - all trials on the registry simply say Approved	Registered in accordance with WHO and ICMJE standards
			Prohibited by National Competent Authority		Retrospective registration - This trial was registered after enrolment of the first participant
			Suspended by National Competent Authority
Total number of fields per registry	13	5	10	17	8	9	11	8	13	0	12	5	5	4	12	6	7	9
