# Supplementary material for: A comparative analysis of important public clinical trial registries, and a proposal for an interim ideal one
Source: PLoS One. 2021 May 11;16(5):e0251191. doi: 10.1371/journal.pone.0251191 (PMC8112656; doi:10.1371/journal.pone.0251191)
Supplement: S5 Table — (a) whether the PI name is compulsory; (b) reason for the termination of a trial, and whether there is a drop-down menu of reasons; (c) audit trail; (d) health condition (e) SSL certificate, and (f) documentation. (XLSX) [file pone.0251191.s005.xlsx]

## Sheet: Index
S5 Table. Data on multiple aspects of each registry: (a) whether the PI name is compulsory; (b) reason for the termination of a trial, and whether there is a drop-down menu of reasons; (c) audit trail; (d) health condition (e) SSL certificate, and (f) documentation.

## Sheet: (a) Whether PI name is compulso
(a) Whether the PI name is compulsory
	Nomenclature for PI	Is PI name compulsory for registration?
ANZCTR	Principal investigator	Yes
ChiCTR	Study leader	Yes
CRIS	Contact person for principal investigator/ scientific queries	Yes
CTG	Principal Investigator	No
CTRI	Principal Investigator or overall Trial Coordinator (multi-center study)	No
DRKS	Contact for Scientific Queries	Yes
EU-CTR	‘Investigators’ in fields G.1 and G.2	Yes
IRCT	We do not know whether ‘Full name of responsible person’ is the PI.	Not clear
ISRCTN	We do not know if 'Contact for scientific queries' is the PI.	Not clear
JPRN*	We do not know if 'Scientific contact' is the PI.	Not clear
LBCTR	"Name of principles investigator" within "Centers/ Hospitals Involved in the Study"	Not clear
NTR	No specific field for PI. It’s not clear whether the ‘contact’ is the PI.	Not clear
PACTR	Principal Investigator	Yes
ReBEC	NA	No
REPEC	Principal Investigator	Not clear
RPCEC	Principal Investigator	Yes
SLCTR	Contact person for Scientific Queries/Principal Investigator	Not clear
TCTR	No specific field for PI. It’s not clear whether the ‘contact’ is the PI.	Not clear
* Data captured for UMIN, one of the three registries that are part of JPRN, with 89% of the records.

## Sheet: (b) Reason for the termination 
(b) Reason for the termination of a trial, and whether there is a drop-down menu of reasons
Registry	Reason for trial termination	Registries with drop-down menus
ANZCTR	Reason for early stopping/withdrawal	Yes
ChiCTR	NA
CRIS	Terminated Reason (but only in Korean)	(not known because of language barrier)
CTG	Reason for trial terminated mentioned next to ‘Recruitment status: Terminated’
CTRI	No
DRKS	If “other” reason for recruiting stop please specify	Yes
EU-CTR	Definition of the end of the trial and justification where it is not the last visit of the last subject undergoing the trial
IRCT	NA
ISRCTN	Reason abandoned (if study stopped)	Yes
JPRN1	No
LBCTR2	NA
NTR	NA
PACTR3	NA
ReBEC	No
REPEC	NA
RPCEC4	Causa de terminación temprana (Cause of early termination)
SLCTR	NA
TCTR	Why study stopped
1 UMIN has terminated trials. Progress situation: ‘test abort’. 2 We don’t know whether the category exists. Also, it is a very young registry, so we didn’t see any cases in the 67 that we checked. 3 PACTR doesn’t list recruitment status at all. 4 This field is listed in the document ‘RPCEC_Definiciones_2013.pdf’. However we were unable to find any trial that stated the cause of early termination.

## Sheet: (c) Audit trail
(c) Audit trail
Registry	Is there a publicly available audit trail?	Can the different versions of a record be compared?	Are the changes made clearly highlighted?		Sample URL	Comments
ANZCTR	Yes	No	No		https://www.anzctr.org.au/Trial/Registration/TrialReview.aspx?id=377678&isReview=true	Separate buttons for 'View history', and ' View Trial at Registration', which redirect to former versions of the record, from which one can come back to the 'View Current Trial Information' page.
ChiCTR	Yes	No	No		www.chictr.org.cn/historyversionpuben.aspx?regno=ChiCTR1800014605	'Historical versions' available on the search results page.
CRIS	Yes	Yes	Yes		https://cris.nih.go.kr/cris/en/search/search_result_st02.jsp?seq=15435	‘Version history’ tab available to compare different versions of a record.
CTG	Yes	Yes	Yes		https://clinicaltrials.gov/ct2/history/NCT01224678	The ‘History of Changes’ link > archive page that provides details of date of change and field that was changed. Comparison is possible between two different versions, either in ‘merged’ view or ‘side by side’ view.
CTRI	Yes	No	No		http://ctri.nic.in/Clinicaltrials/pmaindet2.php?trialid=1&EncHid=&userName=ctri	A 'Modification(s)’ link is provided against individual fields, as relevant. The information provided is thorough, with details of the date and nature of change/modification of the record at the selected field. However the change made is the information in the main document, with no information on the original information. Also, there is no common document, listing all the changes and their dates.
DRKS	Yes	Yes	Yes		https://www.drks.de/drks_web/navigate.do?navigationId=trial.HTML&TRIAL_ID=DRKS00000006	The 'Change history’ button redirects to a table with all the past versions. One can choose any pair of versions to compare them.
EU-CTR	No	No	No		NA
IRCT	Yes	Yes	Yes		https://www.irct.ir/trial/7467	Button to "View older versions' leads to a page which provides a table with the links to the various versions. There is also a revision ID number. Another table outlines the changes made to the record (with clear demarcation of original wording and revised wording). This registry has a unique feature, ‘Update count’, which lists the number of times the record has been updated to date.
ISRCTN	Yes	No	Yes		http://www.isrctn.com/ISRCTN81935608?q=cancer&filters=publicationStatus:withResults&sort=&offset=163&totalResults=1612&page=4&pageSize=50&searchType=basic-search	A field called ‘Editorial Notes’ lists the changes made to the record, by date.
JAPAN	No	No	No		NA
LBCTR	Yes	No	No		http://lbctr.emro.who.int/Trials/Details/1374 http://lbctr.emro.who.int/Trials/Details/253	There is a link called 'Trial version(s)', at the top of a record. However this is not very useful, since the different versions may have the same date, or be the same version. Additionally the date of registration may be later than the dates of the earlier versions. 'Changes history’ at the end of record may be more useful, but we did not find any record with information in this field.
NTR	No	No	No		NA	There is a link from 'Show Audit trails', which says "Please request older audit trails via email."
PACTR	Yes	Yes	Yes		https://pactr.samrc.ac.za/TrialDisplay.aspx?TrialID=6072	Changes to trial information are listed succinctly on the main trial record, at the end, under the following headings: Section Name; Field Name; Date; Reason; Old Value; Updated Value"
ReBEC	No	No	No
REPEC	No	No	No		NA	There are no historical versions avilable. There is a field called ‘Most recent Clinical Trial Update’. However we were unable to find a record with any information in this field.
RPCEC	Yes	Yes	Yes		http://registroclinico.sld.cu/en/trials/RPCEC00000186-En/revisions/view/3448/3978	There are buttons for 'View current', and 'Revisions'. The date of change and nature of change are listed in the ‘Revisions’ section, so that one can see the differences between multiple versions of a record. There are also links to earlier versions.
SLCTR	Yes	No	Yes		https://slctr.lk/trials/slctr-2007-012	There is a link to ‘protocol change’.
TCTR	No	No	No		NA	There is a "Track changes" field. However, we could not identify any record which had information in this field, or any link to more information.

## Sheet: (d) Health condition
(d) Health condition
	Description of health condition	Source
ANZCTR	The trialist needs to select from a drop-down list of condition codes. These condition codes are locally relevant adaptations of the Health Research Classification System which was developed by the UK Clinical Research Collaboration.	https://www.anzctr.org.au/docs/ClinicalTrialsInAustralia2006-2015.pdf
ChiCTR	There is a compulsory free text field for ‘Target disease’. There is an additional optional free text field for ‘Target disease code’. There is no information on whether the trialist is directed to a preferred controlled vocabulary thesaurus for this.	To see the fields, one needs to log in to register a trial.
CRIS	There is a drop-down menu of categories based on the International Classifications of Disease (ICD-10). The registrants are also asked to include a description of the condition using MeSH terms.	https://cris.nih.go.kr/cris/en/images/explain_en.pdf
CTG	There is a free text field for disease or condition, with instructions to use terms from controlled vocabulary thesauruses such as (i) the National Library of Medicine's Medical Subject Headings (MeSH), or (ii) the Systematized Nomenclature of Medicine—Clinical Terms (SNOMED CT).	https://prsinfo.clinicaltrials.gov/definitions.html
CTRI	For patients, there is a drop down menu up to four levels, for ICD codes.	To see the fields, one needs to log in to register a trial.
DRKS	There is a drop-down menu, with four options: ICD 10, MedDRA, free text and other. If coding is not available, then the registrant may use free text.	To see the fields, one needs to log in to register a trial.
EU-CTR	E.1.1 is free text field for the name of the disease. E.1.1.2: A drop-down list for MesH terms. E.1.2: A drop-down list for MedDRA classification. E.1.3: Is the condition a rare disease? (Yes/NO) (mandatory)	https://eudract.ema.europa.eu/help/Default.htm#eudract/section_e_general_info_ct.htm And EudraCT_Data_Dictionary_V3.25_29 Jan 2020.xls
IRCT	Three fields exist: (i) Description of health condition studied; (ii) ICD-10 code; and (iii) ICD-10 code description.	www.irct.ir/trial/35600
ISRCTN	There is a free text field for condition.	To see the fields, one needs to log in to register a trial.
JPRN*	For UMIN, there are 4 relevant fields: (i) Free text field for condition; (ii) drop-down list for condition classification, (iii) one field to choose between malignancy or others; (iv) whether genomic information is present or not. (See rows 21 – 24 below.)	https://upload.umin.ac.jp/cgi-open-bin/ctr_e/index.cgi?function=02
LBCTR	The following information is required: (i) Name of condition (Free text), (ii) code of disease/condition (based on ICD 10, to be chosen from a list), and (iii) keywords (free text).	http://lbctr.emro.who.int/Files/User%20Guide.pdf
NTR	A free text field called ‘Diseases’. There does not appear to be either a standardized list from a drop-down menu, or any guidelines or character limits.	https://www.trialregister.nl/trial/7919
PACTR	Need to select from a list of disease conditions and sub-conditions (where applicable). Disease(s) or condition(s) being studied Sub-Disease(s) or condition(s) being studied	http://www.pactr.org/Download/SAMRC_PACTR_UserManual_Researcher.pdf
ReBec	There are two fields: (i) free text field for ICD code-based keywords and (ii) a drop-down menu with ICD codes.	http://www.ensaiosclinicos.gov.br/static/images/pop_rebec.pdf
REPEC	Registration requires entering ICD 10 codes. From the documentation available, it appears to be a free text field.	https://ensayosclinicos-repec.ins.gob.pe/images/contenido/Nuevos_formularios/FOR-OGITT-028_Solicitud_de_autorizaci%C3%B3n_para_realizaci%C3%B3n_de_ensayos_cl%C3%ADnicos_-_final.pdf https://www.ins.gob.pe/ensayosclinicos/formatos/INSTRUCTIVO_DE_SOPs%20REPEC%20INSV1.pdf
RPCEC	There are free text fields for condition keywords. There is no information on whether the trialist is directed to a preferred controlled vocabulary thesaurus for this.	http://registroclinico.sld.cu/sites/default/files/document/RPCEC_definiciones_2013.zip
SLCTR	It appears to be a free text field. There is no information on whether the trialist is directed to a preferred controlled vocabulary thesaurus for this.	https://slctr.lk/trials/slctr-2016-006
TCTR	Compulsory free text field for ‘Condition’, with guidelines to use only standard vocabulary. There is a separate field for keywords with a requirement to use MeSH terms where appropriate.	page 12 of the ‘Required items and definitions for registering at TCTR’ document, or page 17–18 of the 2016 document (Pl see URL in S8 of sheet Documentation).
*	The systems in the three Japanese registries that feed data to JPRN are provided below. Given the differences between them, one cannot give a single score to JPRN. Scoring is based on UMIN, one of the three registries that are part of JPRN, and contributing about 89% of its records.
UMIN	There are 4 relevant fields: (i) Free text field for condition; (ii) drop-down list for condition classification, (iii) one field to choose between malignancy or others; (iv) whether genomic information is present or not.	https://upload.umin.ac.jp/cgi-open-bin/ctr_e/index.cgi?function=02
JMACCT CTR	5 fields for health conditions. Three are free text fields: (i) Background information; (ii) Trial indication(s) and (iii) Therapeutic area under study (see URL in col I). Two are Yes/No questions: (i) Does this study involve oncology? And (ii) Does this study involve collection of genetic information.	https://dbcentre3.jmacct.med.or.jp/JMACTR/App/JMACTRS06/JMACTRS06.aspx?seqno=9082#HealthConditionor
JapicCTI	All information is in Japanese.	https://www.japic.or.jp/

## Sheet: (e) SSL certificate
(e) SSL certificate
	ANZCTR	ChiCTR	CRIS	CTG	CTRI	DRKS	EU-CTR	IRCT	ISRCTN	JPRN	LBCTR	NTR	PACTR	ReBEC	REPEC	RPCEC	SLCTR	TCTR
Presence of SSL certificate, as indicated by a URL with https	yes	no	yes	yes	no	yes	yes	yes	no	yes	no	yes	yes	no	yes	no	yes	yes

## Sheet: (f) Documentation
(f) Documentation
	ANZCTR	ChiCTR	CRIS	CTG	CTRI	DRKS	EU-CTR	IRCT	ISRCTN	JPRN	LBCTR	NTR	PACTR	ReBEC	REPEC	RPCEC	SLCTR	TCTR
Data field definitions/ Glossary	https://www.anzctr.org.au/docs/ANZCTR%20Data%20field%20explanation.pdf		https://cris.nih.go.kr/cris/en/images/explain_en.pdf	https://prsinfo.clinicaltrials.gov/definitions.html	http://ctri.nic.in/Clinicaltrials/CTRI_Dataset_and_Description.pdf	https://www.drks.de/drks_web/publicContent/en/helpSecured/onlinehelp.html#portal.trials.title	https://www.clinicaltrialsregister.eu/doc/EU_Clinical_Trials_Register_Glossary.pdf		http://www.isrctn.com/page/definitions		http://lbctr.emro.who.int/Files/User%20Guide.pdf			http://www.ensaiosclinicos.gov.br/static/images/pop_rebec.pdf		http://registroclinico.sld.cu/sites/default/files/document/RPCEC_definiciones_2013.zip		https://www.clinicaltrials.in.th/site_data/clinicaltrials/13/TCTR_submission_form_2012.pdf
						https://www.drks.de/drks_web/navigate.do?navigationId=glossar&messageDE=Glossar&messageEN=Glossary
FAQs	https://www.anzctr.org.au/Faq.aspx	http://www.chictr.org.cn/questionen.aspx	https://cris.nih.go.kr/cris/en/board/board_list.jsp?board_seq=8	https://clinicaltrials.gov/ct2/manage-recs/faq	http://ctri.nic.in/Clinicaltrials/faq.php	https://www.drks.de/drks_web/navigate.do?navigationId=faq&messageDE=FAQ&messageEN=FAQ	https://www.clinicaltrialsregister.eu/doc/EU_CTR_FAQ.pdf		http://www.isrctn.com/page/faqs		http://lbctr.emro.who.int/Files/User%20Guide.pdf		https://pactr.samrc.ac.za/FAQ.aspx	http://www.ensaiosclinicos.gov.br/static/images/pop_rebec.pdf	https://ensayosclinicos-repec.ins.gob.pe/en/frequently-asked-questions		https://slctr.lk/faq	https://www.clinicaltrials.in.th/site_data/clinicaltrials/10065/file/Thai%20Clinical%20Trial%20RegistrationFAQs.pdf
User guide	https://www.anzctr.org.au/Support/HowToAdd.aspx	http://www.chictr.org.cn/registryen.aspx		https://clinicaltrials.gov/ct2/help/how-find/basic	http://ctri.icmr.org.in/	https://www.drks.de/drks_web/publicContent/en/helpOpen/onlinehelp.html#portal	https://www.clinicaltrialsregister.eu/doc/How_to_Search_EU_CTR.pdf	https://www.irct.ir/page/how_to_register_a_trial	http://www.isrctn.com/page/search-tips		http://lbctr.emro.who.int/Files/User%20Guide.pdf		https://pactr.samrc.ac.za/HowToRegister.aspx	http://www.ensaiosclinicos.gov.br/static/images/pop_rebec.pdf	https://ensayosclinicos-repec.ins.gob.pe/images/Listado_de_tramites/ITA_Busqueda_de_EC_online.pdf	http://registroclinico.sld.cu/en/to-register-trial	https://slctr.lk/files/How-to-register-your-clinical-trial.pdf	https://www.clinicaltrials.in.th/FINAL%20TCTR%20Manual%2001102016.pdf
	https://www.anzctr.org.au/HowToSearch.aspx			https://clinicaltrials.gov/ct2/help/how-use-search-results		https://www.drks.de/drks_web/publicContent/en/helpSecured/onlinehelp.html#portal.trials.title	https://eudract.ema.europa.eu/help/Default.htm						https://pactr.samrc.ac.za/Download/SAMRC_PACTR_UserManual_Researcher.pdf
	https://www.anzctr.org.au/HintsAndTips.aspx			https://clinicaltrials.gov/ct2/help/how-find/find-study-results		https://www.drks.de/drks_web/navigate.do?navigationId=entryfields&messageDE=Beschreibung%20der%20Eingabefelder&messageEN=Description%20of%20entry%20fields
	https://www.anzctr.org.au/docs/registration%20process%20flow%20chart.pdf			https://clinicaltrials.gov/ct2/help/how-read-study
				https://prsinfo.clinicaltrials.gov/prs-users-guide.html
				https://prsinfo.clinicaltrials.gov/tutorial/content4/index.html#/
Others		http://www.chictr.org.cn/filelisten.aspx													https://ensayosclinicos-repec.ins.gob.pe/images/Listado_de_tramites/ITA_Registro_del_EC_online.pdf
															https://ensayosclinicos-repec.ins.gob.pe/tramites/formularios-y-requisitos-minimos
NOTES:
The user guide documents may be for trialists or users of the registry information. In some cases such as DRKS, there are separate documents available for public users and authenticated (registered) users. In the case of CTG, there is a system of classifying and collating all documentation pages meant for Patients/families, Researchers, or Study record managers into master pages specific to that …
